# Supplementary material for: Extensive Translatome Remodeling during ER Stress Response in Mammalian Cells
Source: PLoS One. 2012 May 4;7(5):e35915. doi: 10.1371/journal.pone.0035915 (PMC3344847; doi:10.1371/journal.pone.0035915)
Supplement: Table S2 — List of primers designed to amplify both human and murine mRNAs by qPCR. The hybridization sites in human and murine RefSeq mRNAs are shown. (XLS) [file pone.0035915.s006.xls]

## Sheet: Hoja1
Primers used for qPCR:	refseq RNA
	Human	Mouse
ACTB	NM_001101	NM_007393
forward primer : CAACACCCCAGCCATGTAC	465-483	460-478
reverse primer : TGGTGGTGAAGCTGTAGCC	691-673	686-668
FTH-1	NM_002032 NM_010239
forward primer : CTGAATGCAATGGAGTGTGC	527-546	459-478
reverse primer : CAGGGTGTGCTTGTCAAAGAG	763-743	695-675
AARS	NM_001605 NM_146217
forward primer: CTGAGCAGAGCTGCCAATACC	306-326	514-534
reverse primer: GTGTCACCCATCTCCCAGAAG	652-632	860-840
LIG1	NM_ 000234 NM_001083188
forward primer: CGGGAAAAGAAGCAGATCCA	1999-2018	2139-2158
reverse primer: CAAGGTAGTCCTTCTTCAGCTTG	2371-2349	2511-2489
RLP4	NM_000968	NM_024212
forward primer: GTTTGCACCAACCAAAACCTG	368-388	347-367
reverse primer: TCTGGGCTTTTCAAGATTCTG	955-935	934-914
HSPA5	NM_005347	NM_022310
forward primer: TGCAGCAGGACATCAAGTTC	584-603	558-577
reverse primer: CAATGGTGAGAAGAGACACATCG	973-951	947-925
ATF4	NM_001675 NM_009716
forward primer: CATCTGTATGAGCCCAGAGTCC	1542-1563	1251-1272
reverse primer: CTTCTGGCGGTACCTAGTGG	1776-1757	1482-1463
EGR2	NM_000399	NM_010118
forward primer: AGTTGGGTCTCCAGGTTGTG	308-327	323-342
reverse primer: CCCATGTAAGTGAAGGTCTGG	618-598	633-613
FOS	NM_005252 NM_010234
forward primer: TCCTTCTATGCAGCAGACTGG	1094-1114	1028-1048
reverse primer: CACAGCCTGGTGTGTTT CAC	1493-1474	1427-1408
JUN	NM_002228 NM_010591
forward primer: CTCATGCTAACGCAGCAGTTG	2007-2027	1924-1944
reverse primer: CGAATGTTAGGTCCATGCAG	2361-2342	2274-2255
